# Supplementary material for: Mitogenomics of historical type specimens clarifies the taxonomy of Ethiopian Ptychadena Boulenger, 1917 (Anura, Ptychadenidae)
Source: Zookeys. 2021 Nov 12;1070:135–49. doi: 10.3897/zookeys.1070.66598 (PMC8604866; doi:10.3897/zookeys.1070.66598)
Supplement: Supplementary material 1 — Detailed guidelines for the DNA extraction from museum specimens used in this study [file zookeys-1070-135-s001.xlsx]

## Sheet: Table S1
	Table S1 – Number of raw reads that passed quality filtering, average read length and number of reads that mapped to the mitochondrial genome for the type specimens sequenced in this study
	Sample	Species	Type status	Raw Reads pass filter (in millions)	Average read length (bp)	Reads that map to mtDNA	Average sequence coverage	mtDNA length from MITObim	Final mtDNA length
	ZMB 26879	Ptychadena neumanni	Lectotype	309.2	66	48257	731.167	16,485 bp	13,130 bp
	ZMB 57183	Ptychadena neumanni	Paralectotype	267.8	65	34270	527.231	16,379 bp	13,130 bp
	ZMB 26878	Ptychadena nana	Holotype	54.6	60	802	13.3667	10,831 bp	5,054 bp
	ZMB 26887	Ptychadena erlangeri	Holotype	49.8	62	953530	15379.5	16,342 bp	13,187 bp
	MHNG 2513-15	Ptychadena largeni	Paratype	3.4	70	3346	47.8	13,480 bp	13,039 bp
	MHNG 2513-56	Ptychadena largeni	Paratype	3	67	149208	2226.99	13,547 bp	11,225 bp

## Sheet: Table S2 
	Table S2 – Sample name, species, type status, number of loci and total length for the whole mtDNA samples used in this study
	Sample	Species	Type status	Total number of loci	Total length	12s	16s	ATP6	ATP8	COX1	COX2	COX3	Cytb	ND1	ND2	ND3	ND4L	ND4	ND5	ND6	Genbank Accession numbers
	15_328	Ptychadena amharensis	-	15	13024 bp	914	1497	629	169	1509	679	709	959	958	1035	340	201	1122	1815	488	MW375744
	15_363	Ptychadena amharensis	-	15	13024 bp	914	1497	629	169	1509	679	709	959	958	1035	340	201	1122	1815	488	MW375752
	15_260	Ptychadena doro	-	13	12332 bp	914	1497	263	-	1509	677	709	959	958	1035	-	201	1307	1815	488	MW375753
	13_290	Ptychadena delphina	-	13	12033 bp	914	1497	-	-	1509	664	681	959	958	1035	342	201	970	1815	488	MW375737
	15_283	Ptychadena beka	-	15	13205 bp	914	1497	629	169	1509	679	709	959	958	1035	340	201	1303	1815	488	MW375747
	16_1	Ptychadena beka	-	15	13204 bp	914	1497	629	169	1509	679	709	958	958	1035	340	201	1303	1815	488	MW375760
	15_20	Ptychadena cooperi	-	15	12983 bp	914	1497	629	169	1509	638	709	959	958	1035	340	201	1122	1815	488	MW375749
	15_69	Ptychadena cooperi	-	14	12023 bp	913	1497	629	169	1509	638	709	-	958	1035	340	201	1122	1815	488	MW375750
	16_124	Ptychadena cooperi	-	15	12969 bp	914	1497	629	169	1509	638	709	959	958	1035	340	201	1108	1815	488	MW375761
	16_19	Ptychadena cooperi	-	15	13031 bp	914	1497	629	169	1509	683	709	959	958	1035	342	201	1123	1815	488	MW375762
	15_173	Ptychadena erlangeri	-	15	13130 bp	914	1497	629	169	1509	679	634	959	958	1035	340	201	1303	1815	488	MW375746
	16_344	Ptychadena erlangeri	-	15	13125 bp	914	1497	629	169	1509	679	634	959	958	1035	340	201	1298	1815	488	MW375759
	ZMB26887	Ptychadena erlangeri	Holotype	15	13187 bp	914	1497	629	169	1509	679	709	959	958	1035	340	201	1285	1815	488	MW375740
	15_138	Ptychadena robeensis	-	14	12219 bp	-	1497	629	169	1509	679	634	959	958	1035	340	201	1306	1815	488	MW375751
	15_139	Ptychadena robeensis	-	15	13133 bp	914	1497	629	169	1509	679	634	959	958	1035	340	201	1306	1815	488	MW375745
	15_449	Ptychadena goweri	-	15	13130 bp	914	1497	629	169	1509	679	634	959	958	1035	340	201	1303	1815	488	MW375754
	15_104	Ptychadena harenna	-	15	13109 bp	914	1497	629	169	1509	679	634	959	958	1035	340	201	1282	1815	488	MW375756
	15_47	Ptychadena largeni	-	15	13105 bp	907	1497	629	169	1509	670	709	942	958	1035	330	201	1261	1800	488	MW375743
	16_126	Ptychadena largeni	-	15	13176 bp	914	1497	629	169	1509	675	709	944	958	1035	332	201	1303	1813	488	MW375758
	MHNG 2513_15	Ptychadena largeni	Paratype	15	13039 bp	899	1409	629	125	1509	677	687	959	958	1035	342	201	1306	1815	488	MW375742
	MHNG 2513_56	Ptychadena largeni	Paratype	13	11225 bp	907	1377	571	147	1509	657	709	959	958	1035	-	122	-	1815	459	MW375739
	15_155	Ptychadena levenorum	-	15	13119 bp	902	1497	629	169	1509	679	634	959	958	1035	340	201	1306	1813	488	MW375755
	15_158	Ptychadena levenorum	-	13	11684 bp	914	1497	629	169	1509	679	634	-	958	1035	340	201	1306	1813	-	MW375748
	15_482	Ptychadena levenorum	-	10	8364 bp	914	1497	629	169	1509	679	634	-	958	1035	340	-	-	-	-	MW375757
	ZMB26878	Ptychadena nana	Holotype	8	5054 bp	880	-	100	54	1509	150	368	-	958	1035	-	-	-	-	-	MW375763-66
	ZMB26879	Ptychadena neumanni	Lectotype	15	13130 bp	914	1497	629	169	1509	679	634	959	958	1035	340	201	1303	1815	488	MW375741
	ZMB57183	Ptychadena neumanni	Paralectotype	15	13130 bp	914	1497	629	169	1509	679	634	959	958	1035	340	201	1303	1815	488	MW375738

## Sheet: Table S3
	Table S3 – Best fits models of evolution for the mitochondrial loci used in this study
	GTR+I+G	HKY+G	HKY+I+G	GTR+I+G	K80+I	F81+I
	12s	ATP6 codon 1	ATP6 codon 2	ATP6 codon 3	COX1 codon 1	COX1 codon 2
	16s	ATP8 codon 1	COX2 codon 2	ATP8 codon 3	COX2 codon 1	Cytb codon 2
	ND1 codon 1	ATP8 codon 2	COX3 codon 3	COX1 codon 3	COX3 codon 2	-
	ND3 codon 1	ND2 codon 1	ND1 codon 2	COX2 codon 3	Cytb codon 1	-
	-	ND4L codon 1	ND2 codon 2	COX3 codon 1	-	-
	-	ND5 codon 3	ND3 codon 2	Cytb codon 3	-	-
	-	ND6 codon 2	ND4L codon 2	ND1 codon 3	-	-
	-	ND6 codon 3	ND5 codon 1	ND2 codon 3	-	-
	-	-	-	ND3 codon 3	-	-
	-	-	-	ND4L codon 3	-	-
	-	-	-	ND5 codon 2	-	-
	-	-	-	ND6 codon 1	-	-
